# Supplementary material for: Leveraging developmental neurotoxicity data in zebrafish embryos through the use of artificial intelligence methods
Source: Front Toxicol. 2026 Apr 1;8:1789691. doi: 10.3389/ftox.2026.1789691 (PMC13078730; doi:10.3389/ftox.2026.1789691)
Supplement: Supplementary file 1 [file Table1.xlsx]

## Sheet: Metrics
Method	Chemical	Day analysis	Days exposure	Accuracy	Sensitivity / recall	Specificity	PPV / precision	NPV
GLM	FLU	day05	day00-05	0.652778	0.638889	0.666667	0.657143	0.648649
GLM	FLU	day10	day00-10	0.8125	0.819444	0.805556	0.808219	0.816901
GLM	FLU	day14	day00-14	0.833333	0.805556	0.861111	0.852941	0.815789
GLM	FLU	day14	day00-10	0.847222	0.902778	0.791667	0.8125	0.890625
GLM	FLU	day14	day00-05	0.770833	0.777778	0.763889	0.767123	0.774648
GLM	PAX	day05	day00-05	0.763889	0.777778	0.75	0.756757	0.771429
GLM	PAX	day10	day00-10	0.784722	0.847222	0.722222	0.753086	0.825397
GLM	PAX	day14	day00-14	0.722222	0.694444	0.75	0.735294	0.710526
GLM	PAX	day14	day00-10	0.756944	0.736111	0.777778	0.768116	0.746667
GLM	PAX	day14	day00-05	0.777778	0.861111	0.694444	0.738095	0.833333
GLM	CBZ	day05	day00-05	0.604167	0.597222	0.611111	0.605634	0.60274
GLM	CBZ	day10	day00-10	0.777778	0.694444	0.861111	0.833333	0.738095
GLM	CBZ	day14	day00-14	0.729167	0.666667	0.791667	0.761905	0.703704
GLM	CBZ	day14	day00-10	0.527778	0.402778	0.652778	0.537037	0.522222
GLM	CBZ	day14	day00-05	0.597222	0.666667	0.527778	0.585366	0.612903
GLM	PHT	day05	day00-05	0.777778	0.763889	0.791667	0.785714	0.77027
GLM	PHT	day10	day00-10	0.854167	0.902778	0.805556	0.822785	0.892308
GLM	PHT	day14	day00-14	0.859155	0.8	0.916667	0.903226	0.825
GLM	PHT	day14	day00-10	0.604167	0.597222	0.611111	0.605634	0.60274
GLM	PHT	day14	day00-05	0.666667	0.694444	0.638889	0.657895	0.676471
RF	FLU	day05	day00-05	0.715278	0.708333	0.722222	0.71831	0.712329
RF	FLU	day10	day00-10	0.763889	0.75	0.777778	0.771429	0.756757
RF	FLU	day14	day00-14	0.833333	0.805556	0.861111	0.852941	0.815789
RF	FLU	day14	day00-10	0.888889	0.833333	0.944444	0.9375	0.85
RF	FLU	day14	day00-05	0.791667	0.777778	0.805556	0.8	0.783784
RF	PAX	day05	day00-05	0.708333	0.708333	0.708333	0.708333	0.708333
RF	PAX	day10	day00-10	0.6875	0.625	0.75	0.714286	0.666667
RF	PAX	day14	day00-14	0.673611	0.680556	0.666667	0.671233	0.676056
RF	PAX	day14	day00-10	0.75	0.652778	0.847222	0.810345	0.709302
RF	PAX	day14	day00-05	0.694444	0.791667	0.597222	0.662791	0.741379
RF	CBZ	day05	day00-05	0.625	0.583333	0.666667	0.636364	0.615385
RF	CBZ	day10	day00-10	0.777778	0.777778	0.777778	0.777778	0.777778
RF	CBZ	day14	day00-14	0.715278	0.722222	0.708333	0.712329	0.71831
RF	CBZ	day14	day00-10	0.569444	0.583333	0.555556	0.567568	0.571429
RF	CBZ	day14	day00-05	0.5625	0.611111	0.513889	0.556962	0.569231
RF	PHT	day05	day00-05	0.722222	0.777778	0.666667	0.7	0.75
RF	PHT	day10	day00-10	0.784722	0.694444	0.875	0.847458	0.741177
RF	PHT	day14	day00-14	0.802817	0.757143	0.847222	0.828125	0.782051
RF	PHT	day14	day00-10	0.590278	0.541667	0.638889	0.6	0.582279
RF	PHT	day14	day00-05	0.659722	0.777778	0.541667	0.629213	0.709091
GBM	FLU	day05	day00-05	0.576389	0.541667	0.611111	0.58209	0.571429
GBM	FLU	day10	day00-10	0.715278	0.708333	0.722222	0.71831	0.712329
GBM	FLU	day14	day00-14	0.770833	0.791667	0.75	0.76	0.782609
GBM	FLU	day14	day00-10	0.770833	0.805556	0.736111	0.753247	0.791045
GBM	FLU	day14	day00-05	0.659722	0.638889	0.680556	0.666667	0.653333
GBM	PAX	day05	day00-05	0.638889	0.611111	0.666667	0.647059	0.631579
GBM	PAX	day10	day00-10	0.6875	0.666667	0.708333	0.695652	0.68
GBM	PAX	day14	day00-14	0.6875	0.652778	0.722222	0.701492	0.675325
GBM	PAX	day14	day00-10	0.694444	0.694444	0.694444	0.694444	0.694444
GBM	PAX	day14	day00-05	0.597222	0.611111	0.583333	0.594595	0.6
GBM	CBZ	day05	day00-05	0.5	0.472222	0.527778	0.5	0.5
GBM	CBZ	day10	day00-10	0.638889	0.555556	0.722222	0.666667	0.619048
GBM	CBZ	day14	day00-14	0.680556	0.694444	0.666667	0.675676	0.685714
GBM	CBZ	day14	day00-10	0.5	0.486111	0.513889	0.5	0.5
GBM	CBZ	day14	day00-05	0.527778	0.555556	0.5	0.526316	0.529412
GBM	PHT	day05	day00-05	0.5625	0.569444	0.555556	0.561644	0.56338
GBM	PHT	day10	day00-10	0.722222	0.736111	0.708333	0.716216	0.728571
GBM	PHT	day14	day00-14	0.690141	0.671429	0.708333	0.691176	0.689189
GBM	PHT	day14	day00-10	0.506944	0.513889	0.5	0.506849	0.507042
GBM	PHT	day14	day00-05	0.555556	0.527778	0.583333	0.558824	0.552632
DL	FLU	day05	day00-05	0.75	0.791667	0.708333	0.730769	0.772727
DL	FLU	day10	day00-10	0.75	0.75	0.75	0.75	0.75
DL	FLU	day14	day00-14	0.819444	0.847222	0.791667	0.802632	0.838235
DL	FLU	day14	day00-10	0.826389	0.819444	0.833333	0.830986	0.821918
DL	FLU	day14	day00-05	0.770833	0.763889	0.777778	0.774648	0.767123
DL	PAX	day05	day00-05	0.770833	0.763889	0.777778	0.774648	0.767123
DL	PAX	day10	day00-10	0.763889	0.736111	0.791667	0.779412	0.75
DL	PAX	day14	day00-14	0.743056	0.722222	0.763889	0.753623	0.733333
DL	PAX	day14	day00-10	0.743056	0.736111	0.75	0.746479	0.739726
DL	PAX	day14	day00-05	0.708333	0.680556	0.736111	0.720588	0.697368
DL	CBZ	day05	day00-05	0.541667	0.5	0.583333	0.545454	0.538462
DL	CBZ	day10	day00-10	0.763889	0.75	0.777778	0.771429	0.756757
DL	CBZ	day14	day00-14	0.729167	0.708333	0.75	0.73913	0.72
DL	CBZ	day14	day00-10	0.520833	0.472222	0.569444	0.523077	0.518987
DL	CBZ	day14	day00-05	0.576389	0.638889	0.513889	0.567901	0.587302
DL	PHT	day05	day00-05	0.75	0.708333	0.791667	0.772727	0.730769
DL	PHT	day10	day00-10	0.805556	0.791667	0.819444	0.814286	0.797297
DL	PHT	day14	day00-14	0.802817	0.757143	0.847222	0.828125	0.782051
DL	PHT	day14	day00-10	0.597222	0.527778	0.666667	0.612903	0.585366
DL	PHT	day14	day00-05	0.666667	0.708333	0.625	0.653846	0.681818
